# Supplementary material for: Response of benthic macroinvertebrates to dam removal in the restoration of the Boardman River, Michigan, USA
Source: PLoS One. 2021 May 19;16(5):e0245030. doi: 10.1371/journal.pone.0245030 (PMC8133408; doi:10.1371/journal.pone.0245030)
Supplement: S1 File — (CSV) [file pone.0245030.s001.csv]

S1. Data on macroinvertebrate abundance at each site and year
Phylum		Arthropoda	Arthropoda	Arthropoda	Arthropoda	Arthropoda	Arthropoda	Arthropoda	Arthropoda	Arthropoda	Arthropoda	Arthropoda	Arthropoda	Arthropoda	Arthropoda	Arthropoda	Arthropoda	Arthropoda	Arthropoda	Arthropoda	Arthropoda	Arthropoda	Arthropoda	Arthropoda	Arthropoda	Arthropoda	Arthopoda	Arthopoda	Arthopoda	Arthopoda	Arthopoda	Arthopoda	Arthopoda	Arthopoda	Arthopoda	Arthopoda	Arthopoda	Arthopoda	Arthopoda	Arthropoda	Amphipoda (Crustacea)	Amphipoda (Crustacea)	Annelida	Cnidaria	Mollusca	Mollusca	Mollusca	Mollusca	Mollusca
Class		Insecta	Insecta	Insecta	Insecta	Insecta	Insecta	Insecta	Insecta	Insecta	Insecta	Insecta	Insecta	Insecta	Insecta	Insecta	Insecta	Insecta	Insecta	Insecta	Insecta	Insecta	Insecta	Insecta	Insecta	Insecta	Insecta	Insecta	Insecta	Insecta	Insecta	Insecta	Insecta	Insecta	Insecta	Insecta	Insecta	Insecta	Insecta	Arachnida	Malacostraca	Malacostraca	Clitellata (Oligochaeta)	Hydrozoa	Bivalvia	Bivalvia	Bivalvia	Gastropoda	Gastropoda
Order		Colembola	Coleoptera	Coleoptera	Coleoptera	Diptera	Diptera	Diptera	Diptera	Diptera	Diptera	Diptera	Diptera	Diptera	Diptera	Diptera	Diptera	Ephemeroptera	Ephemeroptera	Ephemeroptera	Ephemeroptera	Megaloptera	Odonata	Plecoptera	Plecoptera	Plecoptera	Trichoptera	Trichoptera	Trichoptera	Trichoptera	Trichoptera	Trichoptera	Trichoptera	Trichoptera	Trichoptera	Trichoptera	Trichoptera	Trichoptera	Trichoptera	Trombidiformes	Amphipoda	Isopoda	Unknown	Anthomedusae	Veneroidea	Veneroidea	Unknown	Basommatophora	Basommatophora
Family		Unknown	Curculionidae	Elmidae	Hydrophilidae	Athericidae	Ceratopogonidae	Chironomidae	Culicidae	Dixidae	Dolichopodidae	Empididae	Simuliidae	Stratiomyidae	Tabanidae	Thaumaleidae	Tipulidae	Baetidae	Ephemerellidae	Heptageniidae	Leptohyphidae	Corydalidae	Gomphidae	Leuctridae	Perlodidae	Pteronarcyidae	Brachycentridae	Glossosomatidae	Helicopsychidae	Hydropsychidae	Hydroptilidae	Lepidostomatidae	Leptoceridae	Limnephelidae	Molannidae	Odontoceridae	Philopotamidae	Polycentropodidae	Rhyacophilidae	Hydrachnidae	Gammaridae	Asellidae	Unknown	Hydridae	Dreissenidae	Sphaeriidae	Unknown	Hydrobiidae	Physidae
Functional Feeding Group (Merrit and Cummins 1996)		CG	SH	CG, SC	PR	PR	PR, CG	CG, CF, PR	CG, CF	CG	PR	PR, CG	CF	CG	PR	SC	SH, CG	CG, SC	CG, SC	SC, CG	CG	PR	PR	SH	PR	SH	CF, CG, SH	SC	SC	CF	PI, SC, CG	SH	CG, SH, PR	SH, CG, SC	SC, CG, PR	SH	CF	CF, PR	PR	PR	CG	CG	CG	PR	CF	CF	CF	SC	SC
Functional Feeding Group (Bouchard et. al 2004)		CG	NA	SC	PR	PR	PR	CG	CF	CG	PR	PR	CF	CG	PR	NA	SH	CG, SC	CG	SC	NA	PR	PR	SH	PR	SH	CF	SC	SC	CF	SC	SH	CG	SH	SC	SC	CF	CF	PR	PR	CG	CG	CG	NA	CF	CF	CF	SC	SC
Year	Site
2011	GHU	0	0	58	0	17	0	65	0	0	0	13	9	0	0	0	0	3	122	0	5	0	2	0	2	0	2	0	0	2	0	0	0	0	0	0	0	0	0	6	0	0	0	0	0	0	1	0	0
2011	GHL	0	0	6	0	0	0	10	0	0	0	0	1	0	0	0	0	0	16	0	0	0	0	0	1	0	10	0	0	0	0	0	0	0	0	0	0	0	0	1	0	0	0	0	0	0	1	0	0
2011	SHU	0	0	115	0	3	0	10	0	0	0	0	35	0	0	0	3	5	20	0	0	0	0	0	0	0	8	0	26	3	0	3	0	0	0	1	0	0	0	0	0	0	3	0	0	0	0	0	0
2011	LP	0	0	9	0	1	0	48	0	0	0	0	2	0	0	0	0	13	11	1	0	0	0	0	0	0	11	0	0	0	0	3	0	0	0	0	3	0	0	0	0	0	0	0	0	0	0	0	0
2012	GHU	0	0	41	0	8	0	21	0	0	0	13	3	0	0	0	1	14	128	1	0	0	1	0	0	0	9	2	0	0	0	0	0	0	0	0	0	0	0	18	0	0	3	0	0	0	0	0	0
2012	GHL	0	0	2	0	1	1	1	0	0	0	1	1	0	0	0	2	1	7	1	0	0	0	0	0	0	3	0	0	0	0	0	0	0	0	0	0	0	0	6	0	0	0	0	0	0	1	0	0
2012	BBR	0	0	80	0	2	0	27	0	0	0	0	0	0	0	0	1	10	68	1	0	0	0	0	0	0	9	3	14	33	0	0	0	0	0	0	3	0	0	0	0	21	9	0	3	0	0	0	0
2012	14P	0	0	63	0	6	0	9	0	0	1	11	0	0	0	0	3	2	90	4	0	0	1	0	0	0	38	0	10	56	0	0	3	0	0	0	1	0	0	4	0	0	3	0	0	0	0	0	0
2012	WYR	0	0	32	0	5	0	7	0	1	0	8	0	0	0	0	0	3	11	0	0	0	0	0	0	0	9	5	3	0	0	0	0	0	0	0	0	1	0	1	0	0	1	0	0	0	0	0	0
2012	SUM	0	0	76	0	48	0	12	0	0	0	3	1	0	2	0	0	4	8	0	0	0	0	0	0	0	15	0	1	0	0	0	0	0	0	0	0	0	0	1	0	0	2	0	0	0	0	0	0
2012	SHU	0	0	105	0	29	0	14	0	0	0	6	47	0	0	2	0	1	46	2	0	0	0	0	0	0	25	3	22	0	1	2	2	0	0	0	2	0	1	9	0	0	15	0	0	0	0	0	0
2012	LP	0	0	0	0	0	1	5	0	0	0	1	2	0	0	0	1	1	2	0	0	0	0	0	1	0	3	1	6	0	0	2	0	0	0	0	0	0	0	0	0	0	0	0	0	0	0	0	0
2013	GHU	0	0	27	0	4	0	10	0	0	0	0	0	0	0	0	0	7	107	2	0	0	0	0	0	0	13	0	0	1	0	4	0	0	0	0	0	0	0	1	0	0	20	0	0	0	1	9	1
2013	GHL	0	1	2	0	0	2	10	0	0	0	2	0	0	0	0	0	0	1	1	0	0	0	0	0	0	3	0	0	0	0	3	0	0	1	0	0	0	0	0	0	0	4	0	0	0	3	116	1
2013	BBU	0	0	0	1	0	4	19	0	0	0	0	4	0	0	0	0	15	27	3	0	0	0	0	2	0	1	0	0	0	1	4	0	0	0	0	0	0	0	1	0	0	1	0	0	1	0	29	0
2013	BBM	0	0	1	0	1	8	262	0	0	0	1	5	0	0	0	0	27	60	3	0	0	0	0	2	1	1	0	0	0	0	9	3	0	0	0	0	0	0	1	0	1	4	0	0	0	0	44	0
2013	BBL	1	0	0	0	0	0	76	0	0	0	5	3	0	0	0	0	33	16	0	0	0	0	0	1	0	4	0	0	0	0	7	0	0	0	0	0	0	0	1	0	2	0	0	0	0	0	5	0
2013	BBR	0	0	2	0	1	0	27	0	0	0	0	13	0	1	0	0	5	0	0	0	0	0	0	0	0	0	0	0	0	0	3	0	0	0	0	0	0	0	0	0	0	2	0	0	0	2	5	0
2013	14P	0	1	41	0	2	3	40	0	0	0	5	3	0	0	0	0	7	10	0	0	0	0	0	0	0	2	0	3	0	0	2	0	0	0	0	0	0	0	0	0	0	14	0	0	0	1	1	0
2013	WYR	0	0	24	0	9	0	40	0	0	0	0	5	0	0	0	0	2	1	0	0	1	0	0	0	0	5	0	2	0	0	0	0	0	0	0	0	0	0	0	1	0	0	0	0	0	0	0	0
2013	SUM	0	1	20	0	5	0	41	0	0	0	0	93	0	0	0	0	3	7	2	0	0	1	0	0	0	4	0	0	0	0	0	0	0	0	0	0	0	0	0	0	0	1	0	0	0	0	0	0
2013	SHU	0	1	48	0	7	1	34	0	0	0	2	11	0	0	0	7	7	13	0	0	0	0	0	0	0	19	0	7	1	3	0	1	1	0	1	0	0	0	2	0	0	12	1	0	0	0	0	0
2013	LP	0	2	3	0	0	1	14	0	0	0	0	11	0	0	0	1	3	2	0	0	0	0	0	0	0	3	0	1	0	0	2	1	0	0	0	0	1	0	0	0	0	0	0	0	0	0	0	0
2014	GHU	0	0	46	0	6	0	1	0	0	0	1	1	0	1	0	1	19	74	13	0	0	0	0	0	0	5	0	0	2	0	0	0	0	0	0	0	0	0	2	1	0	2	0	0	0	0	6	0
2014	GHL	0	0	7	0	7	0	4	0	0	0	1	0	0	0	0	0	14	9	32	0	0	0	0	0	0	2	0	0	0	0	0	0	0	0	0	0	0	0	0	0	0	0	0	0	3	0	61	0
2014	BBU	0	0	4	0	1	3	123	0	0	0	5	26	0	0	0	0	48	32	17	0	0	0	1	4	0	3	0	0	0	0	12	0	0	0	0	0	1	0	4	0	0	1	0	0	2	0	34	0
2014	BBM	0	0	9	0	3	4	58	0	0	0	16	29	0	0	0	3	49	34	26	0	0	0	0	1	0	4	0	0	0	0	5	0	1	0	0	0	0	0	13	0	0	2	0	0	0	0	65	0
2014	BBL	0	0	5	0	7	4	41	0	0	0	1	28	0	0	0	0	33	21	41	0	0	0	0	1	0	2	0	0	1	0	8	2	0	0	0	0	0	0	7	0	0	1	0	0	3	0	26	0
2014	BBR	0	0	5	0	25	0	13	0	0	0	1	0	0	0	0	0	13	17	35	0	0	0	0	3	0	4	0	0	0	0	0	0	0	0	0	0	0	0	0	0	0	0	0	0	0	0	6	0
2014	14P	0	0	60	0	18	0	0	0	0	0	5	1	0	1	0	2	52	61	16	0	0	0	0	2	0	4	0	0	2	1	1	0	0	0	0	0	0	0	0	0	0	0	0	0	0	0	2	0
2014	WYR	0	0	53	0	13	0	21	0	0	0	6	26	0	0	0	1	28	41	4	0	0	0	0	0	0	6	0	0	4	0	0	0	0	0	0	0	0	0	1	0	0	1	0	0	0	0	0	0
2014	SUM	0	0	113	0	14	0	27	0	0	0	3	5	0	0	0	3	137	51	3	0	0	1	1	0	0	31	0	3	1	0	0	0	0	0	0	1	0	0	25	0	0	4	0	0	0	0	0	0
2014	SHU	0	0	17	0	14	2	11	0	0	0	0	6	0	0	0	0	21	8	3	0	0	0	0	0	0	3	0	0	1	0	0	0	0	0	0	0	0	0	0	0	0	5	0	0	0	0	9	1
2014	LP	0	1	5	0	1	0	33	0	0	0	1	2	0	0	0	2	49	7	2	0	0	0	0	0	0	0	0	0	0	0	0	0	0	0	0	0	0	0	0	0	0	0	0	0	0	0	0	0
2015	GHU	0	0	10	0	4	0	34	1	0	0	19	2	0	0	0	6	7	51	0	0	0	0	0	0	0	7	1	0	0	0	10	0	2	0	0	0	0	0	4	0	0	5	0	0	0	1	68	0
2015	GHL	0	0	16	0	5	0	13	0	0	0	1	2	0	0	0	2	11	33	35	0	0	1	0	0	0	0	0	0	0	0	4	0	0	0	0	0	0	1	4	0	0	8	0	0	0	0	19	0
2015	BBU	0	0	14	0	1	0	77	0	0	0	2	1	0	0	0	6	19	80	17	0	0	0	0	0	0	10	3	0	1	0	5	0	0	0	0	0	0	1	20	1	1	0	0	0	1	0	26	1
2015	BBM	0	0	7	0	4	0	61	0	0	0	0	3	0	0	0	0	14	134	22	0	0	1	0	0	0	10	1	0	1	0	4	1	0	0	0	1	0	0	5	0	0	8	0	0	0	0	25	0
2015	BBL	0	0	22	0	1	0	21	0	0	0	3	0	0	0	0	0	8	126	12	0	0	1	0	0	1	4	1	0	1	0	7	0	0	0	0	1	0	0	0	0	0	3	0	0	0	0	56	1
2015	BBR	0	0	17	0	1	0	15	0	0	0	11	0	1	0	0	0	4	81	2	0	0	0	0	0	0	2	0	0	0	0	9	1	0	0	0	0	0	0	15	0	0	0	0	0	0	0	60	0
2015	14P	0	0	36	0	3	0	46	0	0	0	11	1	0	0	0	2	11	74	7	0	0	2	0	1	0	18	1	0	0	0	5	0	0	0	0	0	0	0	17	0	0	8	0	0	0	0	108	0
2015	WYR	0	0	14	0	6	0	26	0	0	0	1	3	0	0	0	7	7	48	2	0	0	0	0	0	0	0	0	0	6	0	1	0	1	0	0	0	0	0	0	0	0	27	0	0	0	0	19	5
2015	SUM	0	0	6	1	2	0	28	0	0	0	4	3	0	0	0	2	10	24	4	0	0	0	0	0	0	4	0	0	1	0	5	0	0	0	0	0	1	0	0	0	0	9	0	0	0	0	21	3
2015	SHU	0	0	6	0	2	0	25	0	0	0	3	1	0	0	0	1	6	20	14	0	0	0	0	0	0	3	0	0	1	0	4	0	0	0	0	0	0	0	4	0	0	3	0	0	0	0	21	0
2016	GHU	0	0	34	0	10	0	14	0	0	0	2	3	0	0	0	1	7	44	4	0	0	0	0	0	0	23	4	0	0	0	5	1	0	0	0	0	0	0	20	0	0	19	0	0	1	0	422	0
2016	GHL	0	0	9	0	7	0	2	0	0	0	3	0	0	0	0	0	10	9	6	0	0	0	0	0	0	6	0	0	0	0	8	0	0	0	0	0	0	0	7	0	0	8	0	0	0	0	779	1
2016	BBR	0	0	35	0	6	0	27	0	0	0	2	3	0	0	0	0	3	52	4	0	0	2	0	0	0	12	0	0	0	0	28	0	0	0	0	0	0	0	7	1	0	2	0	0	1	0	465	0
2016	14P	0	0	124	0	4	0	9	0	0	0	10	3	0	0	0	3	1	38	3	0	0	0	0	0	0	35	0	0	3	0	30	1	0	0	0	0	0	0	15	1	0	7	0	0	2	0	1829	0
2016	WYR	1	0	26	0	6	0	10	0	0	0	3	3	0	0	0	4	8	18	2	0	0	0	0	0	0	15	0	0	0	0	18	1	0	0	0	0	0	0	21	0	0	5	0	0	1	0	438	0
2016	SUM	0	1	97	0	1	0	4	0	0	0	2	3	0	0	0	2	5	49	2	0	1	1	0	0	0	33	0	1	3	0	19	0	0	0	0	0	0	0	37	0	0	11	0	0	0	0	302	0
2016	SHU	0	0	9	0	3	0	11	0	0	0	1	2	0	0	0	0	5	49	12	0	0	0	0	0	0	18	0	0	0	0	13	0	0	0	0	0	0	0	13	0	0	7	0	0	3	0	400	0
[truncated: 13 more columns]
